# Supplementary material for: Indonesian Mangrove Sonneratia caseolaris Leaves Ethanol Extract Is a Potential Super Antioxidant and Anti Methicillin-Resistant Staphylococcus aureus Drug
Source: Molecules. 2022 Nov 30;27(23):8369. doi: 10.3390/molecules27238369 (PMC9735687; doi:10.3390/molecules27238369)
Supplement: Supplementary file 1 [file molecules-27-08369-s001.zip]

Archive with 4 entries (4 files):
- Supplementary Dataset for Antioxidant.opju
- Supplementary Dataset for Correlation.opju
- Supplementary Material Dataset.xlsx
- Supplementary Material File.pdf
