# Supplementary material for: Indonesian Mangrove Sonneratia caseolaris Leaves Ethanol Extract Is a Potential Super Antioxidant and Anti Methicillin-Resistant Staphylococcus aureus Drug
Source: Molecules. 2022 Nov 30;27(23):8369. doi: 10.3390/molecules27238369 (PMC9735687; doi:10.3390/molecules27238369)
Supplement: Supplementary file 1 [file molecules-27-08369-s001.zip › Supplementary Material Dataset.xlsx]

## Sheet: Yield
Mangrove Species	Solvent	Run												Final Yield (%)		LC50 (ppm) on A. salina from audah 2018
		1				2				3
		vial	vial + extract	extract	yield (%)	vial	vial + extract	extract	yield (%)	vial	vial + extract	extract	yield (%)	Average	STDEV
S. caseolaris leaves	Hexane	99.2	99.923	0.723	1.55856	97.6899	98.2672	0.5773	1.24436	87.8112	88.6221	0.8109	1.74785	1.51692	0.254316	633.59			S. caseolaris leaves	Run 1 initial mass		50.0044
	ethyl acetate	96.0525	96.6824	0.6299	1.35786	99.3595	100.07	0.71	1.53039	95.2257	95.8772	0.6515	1.40427	1.43084	0.0892788	546.08				Run 2 initial mass		50.0091
	ethanol	92.9693	97.4071	4.4378	9.56648	87.7583	92.1082	4.3499	9.37611	85.0636	89.4473	4.3837	9.44883	9.46381	0.096062	1076.05				Run 3 initial mass		50.0098
	water	37.2337	43.2535	6.0198	12.9768	37.9978	40.2027	2.2049	4.75261	85.5587	90.3885	4.8298	10.4104	9.37992	4.2078	488.93				water content		0.0723
A. marina leaves	Hexane	100.21	101.389	1.1785	2.60175	99.9978	100.696	0.6985	1.54198	99.1157	99.7246	0.6089	1.34423	1.82932	0.676213	878.62			A. marina leaves	Run 1 initial mass		50.0126
	ethyl acetate	101.862	102.526	0.6647	1.46745	98.7547	99.3539	0.5992	1.32277	100.629	101.265	0.6355	1.40296	1.39772	0.0724817	1254.44				Run 2 initial mass		50.0155
	ethanol	87.9329	91.5458	3.6129	7.97613	88.1158	91.8363	3.7205	8.2132	88.7739	91.5262	2.7523	6.07609	7.42181	1.17144	229.77				Run 3 initial mass		50.0135
	water	95.7391	106.308	10.5685	23.3319	94.8305	109.394	14.5638	32.1504	88.6212	99.1295	10.5083	23.1986	26.2269	5.13027	847.63				water content		0.0943
R. mucronata leaves	Hexane	100.189	100.75	0.5607	1.17734	99.7294	100.165	0.4352	0.913814	99.2055	99.6892	0.4837	1.01575	1.03563	0.132884	160.43			R. mucronata leaves	Run 1 initial mass		50.015
	ethyl acetate	101.451	102.256	0.8048	1.68989	100.582	101.644	1.062	2.22994	100.206	101.709	1.5026	3.15538	2.35841	0.741143	224.45				Run 2 initial mass		50.0153
	ethanol	99.5483	100.614	1.0661	2.23856	100.16	101.181	1.0213	2.14448	99.6729	101.136	1.4629	3.07202	2.48502	0.510525	498.28				Run 3 initial mass		50.0107
	water	101.721	110.017	8.2961	17.4199	99.9962	105.814	5.8183	12.217	98.7045	103.539	4.8341	10.1514	13.2628	3.74541	772.7				water content		0.0478
R. apiculata leaves	Hexane	99.3863	100.146	0.7601	1.66297	100.132	100.718	0.5854	1.28024	99.4913	99.9031	0.4118	0.90088	1.28136	0.381046	734.36			R. apiculata leaves	Run 1 initial mass		50.0081
	ethyl acetate	99.1788	100.191	1.0125	2.21518	99.296	100.129	0.833	1.82173	100.215	102.785	2.5701	5.62251	3.21981	2.09008	918.78				Run 2 initial mass		50.0282
	ethanol	99.054	103.996	4.9416	10.8114	99.3997	101.383	1.9834	4.3376	99.0906	101.142	2.0516	4.48821	6.54573	3.69493	722.4				Run 3 initial mass		50.0119
	water	100.058	104.997	4.939	10.8057	98.7417	106.335	7.5928	16.6051	97.5636	107.244	9.6805	21.1777	16.1961	5.19807	627.48				water content		0.086

## Sheet: Total Phenolic Compound
	Gallic Acid Standard
	Concentration mg/mL	Readings
	0	0.0017
	6.25	0.0094
	12.5	0.0637
	25	0.1984
	50	0.4549
	100	1.4184
	2019-01-03					2019-03-15
S. caseolaris leaves	Readings	Concentration (ppm)	average	stdev		Readings	Concentration (ppm)	average	stdev
	2.5126	183.007	179.888	5.21545		2.502	182.266	182.89	1.75671
	2.3819	173.867				2.5393	184.874
	2.5095	182.79				2.4915	181.531
	15/3/2019					22/3/2019
A. marina leaves	Readings	Concentration (ppm)	average	stdev		Readings	Concentration (ppm)	average	stdev
	1.0824	82.993	83.0163	0.210759		0.8641	67.7273	65.4569	2.14056
	1.0859	83.2378				0.8275	65.1678
	1.0799	82.8182				0.8033	63.4755
	2019-01-03					15/03/2019					22/03/2019
R. mucronata leaves	Readings	Concentration (ppm)	average	stdev		Readings	Concentration (ppm)	average	stdev		Readings	Concentration (ppm)	average	stdev
	1.6753	124.455	125.1	1.80556		1.4655	109.783	112.473	2.43028		0.9954	76.9091	77.6807	1.94693
	1.7137	127.14				1.5331	114.51				0.9858	76.2378
	1.6646	123.706				1.5133	113.126				1.0381	79.8951
	2019-01-03					15/03/2019					22/03/2019
R. apiculata leaves	Readings	Concentration (ppm)	average	stdev		Readings	Concentration (ppm)	average	stdev		Readings	Concentration (ppm)	average	stdev
	1.2539	94.986	95.4988	0.640513		1.075	82.4755	82.042	1.80864		0.8407	66.0909	58.8671	6.57324
	1.2583	95.2937				1.091	83.5944				0.7146	57.2727
	1.2715	96.2168				1.0404	80.0559				0.6569	53.2378

## Sheet: Flavonoid Compound
	Quercetin Standard Control
	Concentration (ppm)	Readings
	0	0.0001
	6.25	0.0462
	12.5	0.11
	25	0.1879
	50	0.3901
	100	0.6514
	200	1.4139
	2019-01-03	full ppm 1000 ug/mL				2019-01-03	full ppm 1000 ug/mL				2019-01-03	full ppm 1000 ug/mL				2019-01-03	halved ppm 500 ug/mL					2019-01-03	halved ppm 500 ug/mL
S. caseolaris leaves	Readings	Concentration (ppm)	average	stdev		Readings	Concentration (ppm)	average	stdev		Readings	Concentration (ppm)	average	stdev		Readings	Concentration (ppm)	full ppm	average	stdev		Readings	Concentration (ppm)	full ppm	average	stdev
	0.1508	20.4638	24.2754	3.85581		0.1434	19.3913	21.6715	1.97603		0.1637	22.3333	22.7005	0.482052		0.0854	10.9855	21.971	23.0048	1.07455		0.0817	10.4493	20.8986	22.8309	1.67749
	0.1765	24.1884				0.1665	22.7391				0.17	23.2464				0.0928	12.058	24.1159				0.0921	11.9565	23.913
	0.204	28.1739				0.1675	22.8841				0.165	22.5217				0.0887	11.4638	22.9275				0.0913	11.8406	23.6812
	2019-01-03	full ppm 1000 ug/mL				2019-01-03	halved ppm 500 ug/mL
A. marina leaves	Readings	Concentration (ppm)	average	stdev		Readings	Concentration (ppm)	full ppm	average	stdev
	0.1186	15.7971	16.2705	0.556856		0.0629	7.72464	15.4493	15.7295	1.36949
	0.1209	16.1304				0.0597	7.26087	14.5217
	0.1261	16.8841				0.069	8.6087	17.2174
	2019-01-03	full ppm 1000 ug/mL				2019-01-03	halved ppm 500 ug/mL
R. mucronata leaves	Readings	Concentration (ppm)	average	stdev		Readings	Concentration (ppm)	full ppm	average	stdev
	0.0821	10.5072	12.0145	1.42825		0.0191	1.37681	2.75362	2.1256	0.827146
	0.0937	12.1884				0.018	1.21739	2.43478
	0.1017	13.3478				0.0137	0.594203	1.18841
	2019-01-03	full ppm 1000 ug/mL				2019-01-03	full ppm 1000 ug/mL				2019-01-03	full ppm 1000 ug/mL				2019-01-03	full ppm 1000 ug/mL					2019-01-03	halved ppm 500 ug/mL
R. apiculata leaves	Readings	Concentration (ppm)	average	stdev		Readings	Concentration (ppm)	average	stdev		Readings	Concentration (ppm)	average	stdev		Readings	Concentration (ppm)	average	stdev			Readings	Concentration (ppm)	full ppm	average	stdev
	0.0611	7.46377	7.9372	0.419122		0.0541	6.44928	6.86473	0.362415		0.0766	9.71014	10.2077	0.492825		0.0653	8.07246	8.74396	0.58194			0.0131	0.507246	1.01449	-0.376812	1.43676
	0.0654	8.08696				0.0581	7.02899				0.0834	10.6957				0.0724	9.10145					0.0032	-0.927536	-1.85507
	0.0666	8.26087				0.0587	7.11594				0.0801	10.2174				0.0721	9.05797					0.0086	-0.144928	-0.289855

## Sheet: Antioxidant
Chemical Name	Concentration (ppm)	Readings														ADDENDUM FOR SIGMOIDAL PLOT FITTING (HILL, USING ORIGINPRO)
DPPH control	0	-0.0004														y=vmax*X^n/(k^n+x^n)
	1.5625	0.0155														(k6n+x6n)=(vmax/y)x6n
	3.125	0.0095														k6n = (1-(vmax/y)) x6n
	6.25	0.0534														x6n = k6n/(1-(vmax/y))
	12.5	0.1743														x = ((k^n)/(1-(vmax/y)))^1/n
	25	0.2039														x = k/ RootN ((vmax/y)-1)			FINAL EQUATION
	50	0.3759														y=vmax*X^n/(k^n+x^n)
	100	0.8757
(+) Ascorbic Acid	Concentration (ppm)	Readings	%Inhibition
Ascorbic Acid Run 1	1.5625	0.4058	53.6599
	3.125	0.3571	59.2212		ASCORBIC ACID IC50 (Sigmoidal Plot)											ASCORBIC ACID IC50 (Logarithmic Plot)
	6.25	0.2332	73.3699		7point				5point(USED)							7point				5point
	12.5	0.0427	95.1239			IC50	avg	stdev		IC50	averaged	stdev					IC50	avg	stdev		IC50	averaged	stdev
	25	0.0233	97.3393		run 1	1.61659	3.01832	1.23051	run 1	4.64027	5.24561	0.593725				run 1	0.871074	2.79571	1.75229	run 1	0.0837034	0.431743	0.578384
	50	0.0151	98.2757		run 2	3.51791			run 2	5.26956						run 2	3.21733			run 2	0.112124
	100	0.0216	97.5334		run 3	3.92046			run 3	5.82699						run 3	4.29872			run 3	1.0994
Ascorbic Acid Run 2	1.5625	0.6508	25.6823		Avg abs	2.9879			Avg Abs	5.23185						Avg abs	1.52198			Avg Abs	0.290457
	3.125	0.5237	40.1964
	6.25	0.254	70.9946		Ascorbic Acid 7Point				Ascorbic Acid 5Point
	12.5	0.0366	95.8205		Run 1	Vmax	104.087		Run 1	Vmax	97.8135
	25	0.037	95.7748		Run 1	k	1.76968		Run 1	k	4.58204
	50	0.0286	96.734		Run 1	n	0.86844		Run 1	n	3.54098
	100	0.0264	96.9853		Run 2	Vmax	99.4775		Run 2	Vmax	96.5132
Ascorbic Acid Run 3	1.5625	0.5945	32.1115		Run 2	k	3.49606		Run 2	k	5.20165
	3.125	0.5557	36.5422		Run 2	n	1.68589		Run 2	n	5.57298
	6.25	0.3748	57.2		Run 3	Vmax	103.675		Run 3	Vmax	97.5256
	12.5	0.0505	94.2332		Run 3	k	4.14493		Run 3	k	5.75814
	25	0.035	96.0032		Run 3	n	1.27385		Run 3	n	4.26989
	50	0.0183	97.9102		Averaged	Vmax	102.402		Averaged	Vmax	97.282
	100	0.0146	98.3328		Averaged	k	3.10618		Averaged	k	5.16275
Ascorbic Acid Averaged Inhibition	1.5625		37.1512	11.9648	Averaged	n	1.20881		Averaged	n	4.20379
	3.125		45.3199	9.94224
	6.25		67.1882	7.12898
	12.5		95.0592	0.649627
	25		96.3724	0.689992
	50		97.64	0.657739
	100		97.6171	0.55329
Ethanol S. caseolaris Leaves	Concentration (ppm)	Readings	%Inhibition
S. caseolaris Run 1	1.5625	0.5574	36.3481		S. caseolaris Et-OH Leaves IC50 (Sigmoidal Plot)										S. caseolaris Et-OH Leaves IC50 (Logarithmic Plot)
	3.125	0.5343	38.986		7point				5point (USED)						7point				5point
	6.25	0.2185	75.0485			IC50	avg	stdev		IC50	averaged	stdev				IC50	avg	stdev		IC50	averaged	stdev
	12.5	0.054	93.8335		run 1	3.06944	2.23008	0.810834	run 1	5.9441	4.24987	3.05062			run 1	2.46838	1.56374	0.850349	run 1	0.0120906	0.0951357	0.106608
	25	0.0572	93.4681		run 2	2.16963			run 2	6.07736					run 2	1.44202			run 2	0.215353
	50	0.0547	93.7536		run 3	1.45116			run 3	0.728167					run 3	0.780802			run 3	0.0579637
	100	0.0597	93.1826		Avg abs	2.25605			Avg Abs	3.78821					Avg abs	1.52198			Avg Abs	0.064917
S. caseolaris Run 2	1.5625	0.4592	47.562
	3.125	0.4061	53.6257		Sonneratia caseolaris Leaves 7Point				Sonneratia caseolaris Leaves 5Point
	6.25	0.3097	64.634		Run 1	Vmax	97.2252		Run 1	Vmax	93.5594
	12.5	0.0586	93.3082		Run 1	k	2.9503		Run 1	k	5.91159
	25	0.051	94.1761		Run 1	n	1.44218		Run 1	n	25.1457
	50	0.0566	93.5366		Run 2	Vmax	99.0869		Run 2	Vmax	93.2197
	100	0.0713	91.8579		Run 2	k	2.12769		Run 2	k	6.04045
S. caseolaris Run 3	1.5625	0.4136	52.7692		Run 2	n	0.94417		Run 2	n	23.9224
	3.125	0.3476	60.306		Run 3	Vmax	97.7158		Run 3	Vmax	100.044
	6.25	0.1795	79.5021		Run 3	k	1.36525		Run 3	k	0.72931
	12.5	0.2101	76.0078		Run 3	n	0.76624		Run 3	n	0.56061
	25	0.0637	92.7258		Averaged	Vmax	97.5999		Averaged	Vmax	93.4357
	50	0.0545	93.7764		Averaged	k	2.15093		Averaged	k	3.55939
	100	0.0736	91.5953		Averaged	n	1.03096		Averaged	n	2.25895
S. caseolaris Averaged Inhibition	1.5625		45.5597	6.85177
	3.125		50.9726	8.90377
	6.25		73.0616	6.23037
	12.5		87.7165	8.2821
	25		93.4567	0.592125
	50		93.6889	0.108066
	100		92.2119	0.69468
Water A. marina Leaves	Concentration (ppm)	Readings	%Inhibition
A. marina Run 1	1.5625	0.5993	31.5633		A. marina Et-OH Leaves IC50 (Sigmoidal Plot)									A. marina Et-OH Leaves IC50 (Logarithmic Plot)
	3.125	0.5507	37.1132		7point				5point					7point				5point (USED)
	6.25	0.652	25.5453			IC50	avg	stdev		IC50	averaged	stdev			IC50	avg	stdev		IC50	averaged	stdev
	12.5	0.3918	55.2587		run 1	10.4969	5.4745	4.35092	run 1	11.361	7.10224	3.68861		run 1	8.678	4.80613	3.35578	run 1	12.9597	8.18524	4.13487
	25	0.2134	75.6309		run 2	2.85327			run 2	5.02784				run 2	2.73721			run 2	5.82241
	50	0.2368	72.9588		run 3	3.07332			run 3	4.91787				run 3	3.00317			run 3	5.77361
	100	0.0725	91.7209		Avg abs	5.14674			Avg Abs	8.3823				Avg abs	4.52109			Avg Abs	8.06689
A. marina Run 2	1.5625	0.4316	50.7137
	3.125	0.4149	52.6208		Sonneratia marina Leaves 7Point				Avicennia marina Leaves 5Point
	6.25	0.4049	53.7627		Run 1	Vmax	198.215		Run 1	Vmax	85.9698
	12.5	0.3553	59.4267		Run 1	k	142.451		Run 1	k	9.52196
	25	0.2854	67.4089		Run 1	n	0.41667		Run 1	n	1.86506
	50	0.1398	84.0356		Run 2	Vmax	15156		Run 2	Vmax	2531.32
	100	0.067	92.349		Run 2	k	1840930000000000		Run 2	k	404049000
A. marina Run 3	1.5625	0.4598	47.4934		Run 2	n	0.16747		Run 2	n	0.21451
	3.125	0.4099	53.1917		Run 3	Vmax	14775.7		Run 3	Vmax	136.847
	6.25	0.4119	52.9633		Run 3	k	44080300000000		Run 3	k	17.7089
	12.5	0.3515	59.8607		Run 3	n	0.18767		Run 3	n	0.50086
	25	0.2438	72.1594		Averaged	Vmax	15054.9		Averaged	Vmax	112.072
	50	0.0811	90.7388		Averaged	k	2828500000000		Averaged	k	11.3488
	100	0.0501	94.2789		Averaged	n	0.21101		Averaged	n	0.71379
A. marina Averaged Inhibition	1.5625		43.2568	8.37242
	3.125		47.6419	7.44858
	6.25		44.0904	13.1175
	12.5		58.182	2.07472
	25		71.7331	3.37012
	50		82.5777	7.33152
	100		92.7829	1.08843
Water R. mucronata Leaves	Concentration (ppm)	Readings	%Inhibition
R. mucronata Run 1	1.5625				R. mucronata Et-OH Leaves IC50 (Linear Plot)
	3.125				7point				5point (USED)
	6.25	0.6996	20.1096			IC50	avg	stdev		IC50	averaged	stdev
	12.5	0.6601	24.6203		run 1		#DIV/0!	#DIV/0!	run 1	55.3169	54.2345	1.1797
	25	0.5852	33.1735		run 2				run 2	52.9771
	50	0.4531	48.2585		run 3				run 3	54.4096
	100	0.2159	75.3454		Avg abs				Avg Abs	54.2115
R. mucronata Run 2	1.5625
	3.125
	6.25	0.6915	21.0346
	12.5	0.6676	23.7638
	25	0.5732	34.5438
	50	0.4538	48.1786
	100	0.1867	78.6799
R. mucronata Run 3	1.5625
	3.125
	6.25	0.695	20.6349
	12.5	0.6474	26.0706
	25	0.5764	34.1784
	50	0.4227	51.73
	100	0.2321	73.4955
R. mucronata Averaged Inhibition	1.5625		#DIV/0!
	3.125		#DIV/0!
	6.25		20.593	0.378778
	12.5		24.8182	0.952061
	25		33.9652	0.579386
	50		49.3891	1.65565
	100		75.8403	2.14526
Water R. apiculata Leaves	Concentration (ppm)	Readings	%Inhibition
R. apiculata Run 1	1.5625				R. apiculata Et-OH Leaves IC50 (Linear Plot)
	3.125				7point (USED)				5point (USED)
	6.25	0.7346	16.1128			IC50	avg	stdev		IC50	averaged	stdev
	12.5	0.7168	18.1455		run 1		#DIV/0!	#DIV/0!	run 1	122.402	105.866	14.3881
	25	0.7073	19.2303		run 2				run 2	98.9914
	50	0.6163	29.622		run 3				run 3	96.2049
	100	0.4969	43.2568		Avg abs				Avg Abs	105.093
R. apiculata Run 2	1.5625
	3.125
	6.25	0.7057	19.413
	12.5	0.6893	21.2858
	25	0.6572	24.9515
	50	0.6453	26.3104
	100	0.4097	53.2146
R. apiculata Run 3	1.5625
	3.125
	6.25	0.688	21.4343
	12.5	0.6873	21.5142
	25	0.663	24.2891
	50	0.5794	33.8358
	100	0.4213	51.8899
R. apiculata Averaged Inhibition	1.5625		#DIV/0!
	3.125		#DIV/0!
	6.25		18.9867	2.19329
	12.5		20.3152	1.53704
	25		22.8236	2.5552
	50		29.9227	3.07958
	100		49.4538	4.41515

## Sheet: Toxicity
21.3.2019-23.3.2021				Mortality														27.3.2019-30.3.2021				Mortality
	conc (ppm)	log	Initial Live brine	24 hours	48 hours	%mortality (%)	average	probit											conc (ppm)	log	Initial Live brine	24 hours	48 hours	%mortality (%)	average	probit
S. caseolaris Leaves	0	0	10	0	0	0	0	0										S. caseolaris Leaves	0	0	10	0	0	0	0	0
			10	0	0	0															10	0	0	0
			10	0	0	0															10	0	0	0
	1.5625	0.19382	10	0	0	0	0	0											1.5625	0.19382	10	0	0	0	0	0
			10	0	0	0															10	0	0	0
			10	0	0	0															10	0	0	0
	3.125	0.49485	10	0	0	0	0	0											3.125	0.49485	10	0	0	0	0	0
			10	0	0	0															10	0	0	0
			10	0	0	0															10	0	0	0
	6.25	0.79588	10	0	0	0	0	0											6.25	0.79588	10	0	0	0	0	0
			10	0	0	0															10	0	0	0
			10	0	0	0															10	0	0	0
	12.5	1.09691	10	0	0	0	0	0											12.5	1.09691	10	0	0	0	0	0
			10	0	0	0															10	0	0	0
			10	0	0	0															10	0	0	0
	25	1.39794	10	0	0	0	0	0											25	1.39794	10	0	0	0	0	0
			10	0	0	0															10	0	0	0
			10	0	0	0															10	0	0	0
	50	1.69897	10	0	0	0	0	0											50	1.69897	10	0	0	0	0	0
			10	0	0	0															10	0	0	0
			10	0	0	0															10	0	0	0
	100	2	10	0	0	0	0	0											100	2	10	0	0	0	0	0
			10	0	0	0															10	0	0	0
			10	0	0	0															10	0	0	0
A. marina Leaves	0	0	10	0	0	0	0	0										A. marina Leaves	0	0	10	0	0	0	0	0
			10	0	0	0															10	0	0	0
			10	0	0	0															10	0	0	0
	1.5625	0.19382	10	0	0	0	0	0											1.5625	0.19382	10	0	0	0	0	0
			10	0	0	0															10	0	0	0
			10	0	0	0															10	0	0	0
	3.125	0.49485	10	0	0	0	0	0											3.125	0.49485	10	0	0	0	0	0
			10	0	0	0															10	0	0	0
			10	0	0	0															10	0	0	0
	6.25	0.79588	10	0	0	0	0	0											6.25	0.79588	10	0	0	0	0	0
			10	0	0	0															10	0	0	0
			10	0	0	0															10	0	0	0
	12.5	1.09691	10	0	0	0	0	0											12.5	1.09691	10	0	0	0	0	0
			10	0	0	0															10	0	0	0
			10	0	0	0															10	0	0	0
	25	1.39794	10	0	0	0	0	0											25	1.39794	10	0	0	0	0	0
			10	0	0	0															10	0	0	0
			10	0	0	0															10	0	0	0
	50	1.69897	10	0	0	0	0	0											50	1.69897	10	0	0	0	0	0
			10	0	0	0															10	0	0	0
			10	0	0	0															10	0	0	0
	100	2	10	0	0	0	0	0											100	2	10	0	0	0	0	0
			10	0	0	0															10	0	0	0
			10	0	0	0															10	0	0	0
R. mucronata Leaves	0	0	10	0	0	0	0	0										R. mucronata Leaves	0	0	10	0	0	0	0	0
			10	0	0	0															10	0	0	0
			10	0	0	0															10	0	0	0
	1.5625	0.19382	10	0	0	0	0	0											1.5625	0.19382	10	0	0	0	0	0
			10	0	0	0															10	0	0	0
			10	0	0	0															10	0	0	0
	3.125	0.49485	10	0	0	0	0	0											3.125	0.49485	10	0	0	0	0	0
			10	0	0	0															10	0	0	0
			10	0	0	0															10	0	0	0
	6.25	0.79588	10	0	0	0	0	0											6.25	0.79588	10	0	0	0	0	0
			10	0	0	0															10	0	0	0
			10	0	0	0															10	0	0	0
	12.5	1.09691	10	0	0	0	0	0											12.5	1.09691	10	0	0	0	0	0
			10	0	0	0															10	0	0	0
			10	0	0	0															10	0	0	0
	25	1.39794	10	0	0	0	0	0											25	1.39794	10	0	0	0	0	0
			10	0	0	0															10	0	0	0
			10	0	0	0															10	0	0	0
	50	1.69897	10	0	0	0	0	0											50	1.69897	10	0	0	0	0	0
			10	0	0	0															10	0	0	0
			10	0	0	0															10	0	0	0
	100	2	10	0	0	0	0	0											100	2	10	0	0	0	0	0
			10	0	0	0															10	0	0	0
			10	0	0	0															10	0	0	0
R. apiculata Leaves	0	0	10	0	0	0	0	0										R. apiculata Leaves	0	0	10	0	0	0	0	0
			10	0	0	0															10	0	0	0
			10	0	0	0															10	0	0	0
	1.5625	0.19382	10	0	0	0	0	0											1.5625	0.19382	10	0	0	0	0	0
			10	0	0	0															10	0	0	0
			10	0	0	0															10	0	0	0
	3.125	0.49485	10	0	0	0	0	0											3.125	0.49485	10	0	0	0	0	0
			10	0	0	0															10	0	0	0
			10	0	0	0															10	0	0	0
	6.25	0.79588	10	0	0	0	0	0											6.25	0.79588	10	0	0	0	0	0
			10	0	0	0															10	0	0	0
			10	0	0	0															10	0	0	0
	12.5	1.09691	10	0	0	0	0	0											12.5	1.09691	10	0	0	0	0	0
			10	0	0	0															10	0	0	0
			10	0	0	0															10	0	0	0
	25	1.39794	10	0	0	0	0	0											25	1.39794	10	0	0	0	0	0
			10	0	0	0															10	0	0	0
			10	0	0	0															10	0	0	0
	50	1.69897	10	0	0	0	0	0											50	1.69897	10	0	0	0	0	0
			10	0	0	0															10	0	0	0
			10	0	0	0															10	0	0	0
	100	2	10	0	0	0	0	0											100	2	10	0	0	0	0	0
			10	0	0	0															10	0	0	0
			10	0	0	0															10	0	0	0

## Sheet: Antibacterial 
	S. caseolaris Leaves extract
	Concentration (ppm)	Diameter ZOI (mm)	Index
Run 1	20000	11.9	0.983333	concentration (ppm)	Zone of Inhibition Diameter (mm)		Inhibitory Index
	10000	9.1	0.516667		average	Standard Deviation	Average	Stdev	Activity (%)
	5000	6.8	0.133333	(+) Vancomycin Control	24	0.1	3	0.1	100		Control
	2500	0	0	20000	11.92	0.083666	0.986667	0.0139443	49.6667		20000
	1250	0	0	10000	8.92	0.164317	0.486667	0.0273861	37.1667		10000
Run 2	20000	12	1	5000	6.94	0.151658	0.156667	0.0252763	28.9167		5000
	10000	9	0.5	2500	0	0	0	0	0		2500
	5000	6.9	0.15	1250	0	0	0	0	0		1250
	2500	0	0
	1250	0	0
Run 3	20000	12	1
	10000	9	0.5
	5000	7.1	0.183333
	2500	0	0
	1250	0	0
Run 4	20000	11.9	0.983333											S. caseolaris leaves Ethanol-based extract concentration (%)	Average ZOI in diameter (mm)	Inhibitory index
	10000	8.8	0.466667											20000
	5000	6.8	0.133333											10000
	2500	0	0											5000
	1250	0	0											2500	0	0
Run 5	20000	11.8	0.966667											1250	0	0
	10000	8.7	0.45											Vancomycin positive control (5 μg)	24 ± 0.1	3
	5000	7.1	0.183333
	2500	0	0
	1250	0	0
Averaged		11.92	0.083666
		8.92	0.164317
		6.94	0.151658
		0	0
		0	0
	R. mucronata extract
	Concentration (ppm)	Diameter ZOI (mm)	Index
Run 1	20000	0	0	concentration (ppm)	Zone of Inhibition Diameter (mm)		Inhibitory Index
	10000	0	0		average	Standard Deviation	Average	Stdev	Activity (%)
	5000	0	0	(+) Control Vancomycin	24	0.1	3	0.1	100
	2500	0	0	20000	0	0	0	0	0
	1250	0	0	10000	0	0	0	0	0
Run 2	20000	0	0	5000	0	0	0	0	0
	10000	0	0	2500	0	0	0	0	0
	5000	0	0	1250	0	0	0	0	0
	2500	0	0
	1250	0	0
Run 3	20000	0	0
	10000	0	0
	5000	0	0
	2500	0	0
	1250	0	0
Run 4	20000	0	0
	10000	0	0
	5000	0	0
	2500	0	0
	1250	0	0
Run 5	20000	0	0
	10000	0	0
	5000	0	0
	2500	0	0
	1250	0	0
Averaged		0	0
		0	0
		0	0
		0	0
		0	0
	R. apiculata extract
	Concentration (ppm)	Diameter ZOI (mm)	Index
Run 1	20000	0	0	concentration (ppm)	Zone of Inhibition Diameter (mm)		Inhibitory Index
	10000	0	0		average	Standard Deviation	Average	Stdev	Activity (%)
	5000	0	0	(+) Control Vancomycin	24	0.1	3	0.1	100
	2500	0	0	20000	0	0	0	0	0
	1250	0	0	10000	0	0	0	0	0
Run 2	20000	0	0	5000	0	0	0	0	0
	10000	0	0	2500	0	0	0	0	0
	5000	0	0	1250	0	0	0	0	0
	2500	0	0
	1250	0	0
Run 3	20000	0	0
	10000	0	0
	5000	0	0
	2500	0	0
	1250	0	0
Run 4	20000	0	0
	10000	0	0
	5000	0	0
	2500	0	0
	1250	0	0
Run 5	20000	0	0
	10000	0	0
	5000	0	0
	2500	0	0
	1250	0	0
Averaged		0	0
		0	0
		0	0
		0	0
		0	0
	A. marina extract
	Concentration (ppm)	Diameter ZOI (mm)	Index
Run 1	20000	0	0	concentration (ppm)	Zone of Inhibition Diameter (mm)		Inhibitory Index
	10000	0	0		average	Standard Deviation	Average	Stdev	Activity (%)
	5000	0	0	(+) Control Vancomycin	24	0.1	3	0.1	100
	2500	0	0	20000	0	0	0	0	0
	1250	0	0	10000	0	0	0	0	0
Run 2	20000	0	0	5000	0	0	0	0	0
	10000	0	0	2500	0	0	0	0	0
	5000	0	0	1250	0	0	0	0	0
	2500	0	0
	1250	0	0
Run 3	20000	0	0
	10000	0	0
	5000	0	0
	2500	0	0
	1250	0	0
Run 4	20000	0	0
	10000	0	0
	5000	0	0
	2500	0	0
	1250	0	0
Run 5	20000	0	0
	10000	0	0
	5000	0	0
	2500	0	0
	1250	0	0
Averaged		0	0
		0	0
		0	0
		0	0
		0	0

## Sheet: Correlation
Antibacterial using Inhibitory index
y = 0.00005x - 0.099				Concentration (ppm)	Antioxidant DPPH Inhibition (%)		Anti-MRSA Inhibitory Index
					Sigmoidal Plot	Logarithmic Plot
				0	0	#NUM!	-0.099
				0.0977	3.86884	15.2264	-0.0989951
				0.1953	7.58784	23.9979	-0.0989902
				0.3906	14.3415	32.7759	-0.0989805
				0.7813	25.412	41.5556	-0.0989609
				1.5625	40.8319	50.3328	-0.0989219
				3.125	58.0819	59.1108	-0.0988438
				6.25	73.2199	67.8888	-0.0986875
				12.5	83.9244	76.6668	-0.098375
				25	90.3916	85.4448	-0.09775
				50	93.934	94.2229	-0.0965
				100	95.7708	103.001	-0.094
Antioxidant, using ScL7point Averaged Run (Sigmoid)				200	96.6961	111.779	-0.089
y = 97.59985 * x^1.03096 / (2.15093^1.03096 + x^1.03096)				400	97.1555	120.557	-0.079
				800	97.3819	129.335	-0.059
Averaged	Vmax	97.5999		1600	97.493	138.113	-0.019
Averaged	k	2.15093		2000	97.515	140.939	0.001
Averaged	n	1.03096		2500	97.5324	143.765	0.026
				4000	97.5583	149.717	0.101
				5000	97.5668	152.543	0.151
				7500	97.5781	157.678	0.276
				10000	97.5837	161.321	0.401
				12500	97.587	164.147	0.526
				15000	97.5892	166.456	0.651
				20000	97.5919	170.099	0.901
				25000	97.5936	172.925	1.151
				50000	97.5968	181.703	2.401
				75000	97.5978	186.837	3.651
				100000	97.5983	190.481	4.901
				125000	97.5987	193.307	6.151
				250000	97.5993	202.085	12.401
Antioxidant, using ScL7point Averaged Run (Log)				500000	97.5996	210.863	24.901
y = (12.664 * ln(x)) + 44.681)				1000000	97.5997	219.641	49.901
				1500000	97.5998	224.775	74.901
				2000000	97.5998	228.419	99.901
				2500000	97.5998	231.245	124.901
				5000000	97.5998	240.023	249.901
				10000000	97.5998	248.801	499.901
				62000	97.5974	184.427	3.001
